# Supplementary material for: Extensive primary production promoted the recovery of the Ediacaran Shuram excursion
Source: Nat Commun. 2022 Jan 10;13:148. doi: 10.1038/s41467-021-27812-5 (PMC8748710; doi:10.1038/s41467-021-27812-5)
Supplement: Supplementary file 3 — Supplementary data 1 [file 41467_2021_27812_MOESM3_ESM.xlsx]

## Sheet: Table S1
Section	Environment	Sample ID	Member	Height	δ13Ccarb	δ13Corg	TOC	δ15N	TN	C/N	δ18O	Ca	Mg	Fe	Mn	Sr	Mg/Ca	Mn/Sr
				m	‰	‰	%	‰	%	atomic ratio	‰	wt%	wt%	ppm	ppm	ppm
Xiangerwan	Shelf Lagoon	XEW-09	Member III	44.5	-1.54	-28.6488	0.530399				-2.3
Lat: 31.22 Long: 110.97	Shelf Lagoon	XEW-08	Member III	45.3	-0.08	-28.9365	0.533001				-1.89
	Shelf Lagoon	XEW-07	Member III	45.8	0.93	-28.152	0.513518				-2.13
	Shelf Lagoon	XEW-06	Member III	47.2	2.1	-27.8964	0.517026				-1.91
	Shelf Lagoon	XEW-05	Member III	48.4	3.25	-27.5145	0.508699				-2.19
	Shelf Lagoon	XEW-04	Member III	49.6	4.1	-27.9119	0.500005				-3.25
	Shelf Lagoon	XEW-03	Member III	50.6	3.84	-28.1148	0.527999				-1.43
	Shelf Lagoon	XEW-02	Member III	51.8	5.22	-27.2112	0.239408				-6.94
	Shelf Lagoon	XEW-01	Member III	53.4	5	-27.9657	0.188192				-7.66
	Shelf Lagoon	XEW-I-01	Member III	54.9	5.72	-26.5353	0.260652				-6.7
	Shelf Lagoon	XEW-I-02	Member III	55.7	5.29		0.0954541				-8.17
	Shelf Lagoon	XEW-I-03	Member III	56.3	6.09	-26.8158	0.262954				-6.23
	Shelf Lagoon	XEW-I-04	Member III	57	5.76	-26.9566	0.201325				-7.09
	Shelf Lagoon	XEW-I-05	Member III	57.6	6.89	-25.1207	0.131562				-7.56
	Shelf Lagoon	XEW-I-06	Member III	58.4	5.1		0.106756				-7.3
	Shelf Lagoon	XEW-I-07	Member III	59.3	2.8	-26.8107	0.430233				-4.58
	Shelf Lagoon	XEW-I-08	Member III	60	3.93	-26.496	0.424666				-4.48
	Shelf Lagoon	XEW-I-09	Member III	60.9	3.71	-26.8583	0.447011				-5.66
	Shelf Lagoon	XEW-I 10	Member III	61.9
	Shelf Lagoon	XEW-I 11	Member III	62.6	4.73	-26.5374	0.0934505				-10.76
	Shelf Lagoon	XEW-I 12	Member III	63.3	5.02	-26.4846	0.176525				-8.98
	Shelf Lagoon	XEW-I 13	Member III	63.9	6.3	-27.0063	0.140799				-8.36
	Shelf Lagoon	XEW-I 14	Member III	64.9	4.6	-27.2536	0.356179				-6.82
	Shelf Lagoon	XEW-I 15	Member III	66.1	5.12	-26.6357	0.458468				-5.98
	Shelf Lagoon	XEW-I 16	Member III	67.5	4.47	-25.3223	0.468675				-4.91
	Shelf Lagoon	XEW-I 17	Member III	68.3	3.43	-27.206	0.488399				-4.87
	Shelf Lagoon	XEW-I 18	Member III	69.4	2.83	-27.1677	0.497863				-5.82
	Shelf Lagoon	XEW-I 19	Member III	69.9	3.12	-27.1274	0.494696				-4.68
	Shelf Lagoon	XEW-I 20	Member III	71.3	4.26	-25.9319	0.165202				-9.17
	Shelf Lagoon	XEW-I 21	Member III	72.1	1.45	-27.4254	0.504321				-3.94
	Shelf Lagoon	XEW-I 22	Member III	73.4	1.86	-27.0218	0.49413				-4.4
	Shelf Lagoon	XEW-I 23	Member III	76.4	1.2	-27.4648	0.495578				-3.5
	Shelf Lagoon	XEW-I 24	Member III	87.4	-5.49	-26.8904	0.484812				-5.37
	Shelf Lagoon	XEW-I 25	Member III	89.6	-5.45	-27.3685	0.491394				-3.57
	Shelf Lagoon	XEW-I 26	Member III	90.7	-5.44	-27.2381	0.492634				-4.84
	Shelf Lagoon	XEW-I 27	Member III	91.7	-6.86	-27.058	0.491917				-5.17
	Shelf Lagoon	XEW-I 28	Member III	94.4	-8.38	-26.7351	0.476829				-7.05
	Shelf Lagoon	XEW-I 29	Member III	95.3	-8.65	-27.147	0.485162				-7.34
	Shelf Lagoon	XEW-I 30	Member III	97.3	-8.41	-26.0572	0.477683				-7.53
	Shelf Lagoon	XEW-I 31	Member III	98.2	-8.57	-26.3842	0.487223				-7.69
	Shelf Lagoon	XEW-I 32	Member III	99.2
	Shelf Lagoon	XEW-I 33	Member III	99.6	-8.59	-34.4	0.13		0.04	4.3	-7.81	16.1	9.9	4070	228	39	0.61	5.91
	Shelf Lagoon	XEW-I 34	Member III	100.8	-8.93	-26.1	0.2		0.05	4.8	-8.89	14.9	8.7	10236	446	38	0.58	11.8
	Shelf Lagoon	XEW-I 35	Member III	101.4	-7.37	-29.6	0.22		0.04	6.5	-9.35	16	8.4	5411	861	62	0.53	13.86
	Shelf Lagoon	XEW-I 36	Member III	102.2	-8.81		0.09		0.03	3.8	-10.74	28.5	1	1152	59	124	0.04	0.47
	Shelf Lagoon	XEW-I 37	Member III	102.6	-8.98	-27.9	0.26		0.05	6.6	-9.8	29.4	0.4	476	41	130	0.01	0.32
	Shelf Lagoon	XEW-I 38	Member III	104.2	-8.68	-28.0703						-8.86
	Shelf Lagoon	XEW-I 39	Member III	105.8
	Shelf Lagoon	XEW-ZY 21	Member III	106.8	-8.37		0.1		0.03	3.4	-8.69	29.5	0.3	415	118	152	0.01	0.78
	Shelf Lagoon	XEW-ZY 20	Member III	108.4	-8.46		0.08		0.03	3.1	-8.92	32.3	0.2	347	49	166	0.01	0.29
	Shelf Lagoon	XEW-ZY 19	Member III	109.4	-7.92		0.12		0.04	3.9	-10.08	30.2	0.4	323	68	128	0.01	0.53
	Shelf Lagoon	XEW-ZY 18	Member III	110.4	-7.63		0.11		0.03	3.8	-10	31.1	0.4	323	88	158	0.01	0.56
	Shelf Lagoon	XEW-ZY 17	Member III	111.3	-7.85		0.07		0.03	3.2	-9.82	28.9	0.5	301	66	136	0.02	0.48
	Shelf Lagoon	XEW-ZY 16	Member III	112.3	-7.76		0.1		0.04	3.3	-9.98	24.7	2.6	1286	83	135	0.1	0.61
	Shelf Lagoon	XEW-ZY 15	Member III	112.9	-7.7		0.1		0.03	3.9	-10.82	35.3	0.5	329	83	190	0.01	0.44
	Shelf Lagoon	XEW-ZY 14	Member III	114.9	-6.91		0.07		0.02	3.6	-11.14	26.3	2.4	476	140	136	0.09	1.03
	Shelf Lagoon	XEW-ZY 13	Member III	115.95	-5.14		0.14		0.05	3.3	-5.29	15	9.8	400	84	43	0.66	1.93
	Shelf Lagoon	XEW-ZY 12	Member III	116.95	-4.07		0.12		0.04	3.6	-2.54	16	10.6	307	96	44	0.66	2.21
	Shelf Lagoon	XEW-ZY 11	Member IV	117.85		-37.7	2.68	4.38	0.06	49.5
	Shelf Lagoon	XEW-ZY 10	Member IV	117.95		-37.8	3.38	4.13	0.07	54.8
	Shelf Lagoon	XEW-ZY 9	Member IV	118.25		-37.6	5.94	4.05	0.12	59.7
	Shelf Lagoon	XEW-ZY 8	Member IV	118.4		-37.3	5.33	3.78	0.1	61
	Shelf Lagoon	XEW-ZY 7	Member IV	118.5		-37.2	4.33	3.74	0.09	58.1
	Shelf Lagoon	XEW-ZY 6	Member IV	118.6		-37.2	5.3	3.6	0.1	62.4
	Shelf Lagoon	XEW-ZY 5	Member IV	118.7		-36.9	4.6	3.63	0.09	59
	Shelf Lagoon	XEW-ZY4	Dengying Fm.	119.05	-0.63		0.09		0.04	2.9	-3.99	12.5	8.1	1036	253	59	0.65	4.26
	Shelf Lagoon	XEW-ZY 3	Dengying Fm.	119.25	3.2		0.09		0.03	3.3	-1.1	11.2	7.1	687	171	48	0.63	3.56
	Shelf Lagoon	XEW-ZY 2	Dengying Fm.	119.85	3.08	-33.2	0.76		0.08	10.6	-1.3	15.7	10.4	529	94	55	0.66	1.7
	Shelf Lagoon	XEW-ZY 1	Dengying Fm.	121.85	4.32	-28.8	1.38		0.21	7.8	-1.26	18.3	12.6	442	163	55	0.69	2.95
Zhimaping	Shelf Lagoon	ZMP 47	Member III	0	-8.12	-27.7	0.67		0.05	16.2	-9.8	21.5	0.2	318	60	122	0.01	0.49
Lat: 31.07 Long: 110.87	Shelf Lagoon	ZMP 46	Member III	0.9	-7.64	-27.6	1.15		0.1	13.4	-9.74	30.8	0.2	376	59	170	0.01	0.35
	Shelf Lagoon	ZMP 45	Member III	1.9	-8.16	-28.1	0.55		0.07	9.2	-9.58	29.7	0.2	482	63	151	0.01	0.42
	Shelf Lagoon	ZMP 44	Member III	2.6	-8.09	-29.9	1.13		0.1	13.3	-9.65	30.8	0.2	512	85	161	0.01	0.53
	Shelf Lagoon	ZMP 43	Member III	3.6	-7.9	-28.5	0.6		0.06	12.7	-9.88	30.6	0.2	408	73	160	0.01	0.45
	Shelf Lagoon	ZMP 42	Member III	4.7	-7.86	-30.1	0.93		0.06	17.2	-9.75	30.8	0.2	406	75	148	0.01	0.5
	Shelf Lagoon	ZMP 41A	Member III	5.7	-7.58	-28.1	1.18		0.1	14.1	-9.68	29.9	0.2	312	79	155	0.01	0.51
	Shelf Lagoon	ZMP 41	Member III	7.7	-7.05	-27.8	2.27		0.09	30.1	-9.96	33.5	0.2	459	145	179	0.01	0.81
	Shelf Lagoon	ZMP 40	Member IV	60		-38.6	4.96	3.67	0.12	50.3
	Shelf Lagoon	ZMP 39	Member IV	61.2		-38.3	2.09	3.44	0.08	32.5
	Shelf Lagoon	ZMP 38	Member IV	62.45		-38.4	2.71	2.64	0.08	39.5
	Shelf Lagoon	ZMP 37	Member IV	63.3		-38.3	1.42	2.76	0.08	21.5
	Shelf Lagoon	ZMP 36	Member IV	64.65		-38.4	2.23	3.15	0.07	35.6
	Shelf Lagoon	ZMP 35	Member IV	65.1		-37.3	1.15	2.26	0.05	24.9
	Shelf Lagoon	ZMP 34	Member IV	65.8		-37.9	1.44	2.33	0.06	27.5
	Shelf Lagoon	ZMP 33	Member IV	66.4		-38.1	1.66	3.24	0.06	31.8
	Shelf Lagoon	ZMP 32	Member IV	66.9		-37.8	1.54	0.96	0.06	28.5
	Shelf Lagoon	ZMP 31	Member IV	67.55		-37.2	1.21	1.4	0.07	20.4
	Shelf Lagoon	ZMP 30	Member IV	68.05		-37.7	1.2	0.02	0.06	24.2
	Shelf Lagoon	ZMP 29	Member IV	68.85		-37.9	1.77	3.63	0.07	28.3
	Shelf Lagoon	ZMP 28	Member IV	70.75		-37.8	2.07	4.51	0.12	20.1
	Shelf Lagoon	ZMP 27	Member IV	71.3		-37.9	1.91	3.41	0.12	19.2
	Shelf Lagoon	ZMP 26	Member IV	71.6		-37.8	2.26	3.42	0.12	21.3
	Shelf Lagoon	ZMP 25	Member IV	72.4		-37.8	2.18	3.39	0.12	21
	Shelf Lagoon	ZMP 24	Member IV	73.2		-37.4	2.83	1.9	0.08	42.8
	Shelf Lagoon	ZMP 23	Member IV	74.45		-37.2	3.47	2.59	0.13	31.9
	Shelf Lagoon	ZMP 23A	Member IV	74.5		-37	3.73	3.51	0.11	38.5
	Shelf Lagoon	ZMP 22	Member IV	75.1		-37.1	2.69	3.43	0.1	32.3
	Shelf Lagoon	ZMP 21	Member IV	75.65		-37.2	2.46	2.64	0.1	29.6
	Shelf Lagoon	ZMP 20	Member IV	76.35		-36.2	1.57	0.68	0.09	21.5
	Shelf Lagoon	ZMP 19	Member IV	76.95		-37	2.73	2.41	0.13	24.5
	Shelf Lagoon	ZMP 18	Member IV	77.35		-36.3	1.77	1.94	0.09	23.5
	Shelf Lagoon	ZMP 17	Member IV	77.7		-36.6	2.21	-1.42	0.1	25.5
	Shelf Lagoon	ZMP 16	Member IV	78.1		-35.7	1.18	1.65	0.06	23
	Shelf Lagoon	ZMP 15	Member IV	78.6		-36.7	2.38		0.11	26.2
	Shelf Lagoon	ZMP 14	Member IV	79.2		-36.4	0.36		0.01	35.1
	Shelf Lagoon	ZMP 13M	Member IV	80		-36.5	0.42		0.01	34.9
	Shelf Lagoon	ZMP 13C	Member IV	80		-37.1	5.62	2.61	0.09	73.6		13.5	0	632	3	1100		0.0024
	Shelf Lagoon	ZMP 12	Member IV	80.3		-35.7	0.27		0.01	38.8
	Shelf Lagoon	ZMP 11	Member IV	80.7		-35.9	0.59		0.01	52.7
	Shelf Lagoon	ZMP 10	Member IV	81.1		-36.8	1.45		0.04	42.2
	Shelf Lagoon	ZMP 9	Member IV	81.6		-36.8	2.06	2.8	0.05	48
	Shelf Lagoon	ZMP 8	Member IV	81.7		-37	2.23	1.92	0.05	52.1
	Shelf Lagoon	ZMP 7	Member IV	82.2		-37.1	2.89	2.07	0.06	59
	Shelf Lagoon	ZMP 6	Member IV	83.2		-37.1	2.12		0.04	68.6
	Shelf Lagoon	ZMP 5	Member IV	85.2		-33	0.42		0.02	29
	Shelf Lagoon	ZMP 4	Member IV	86.55	0.48	-31.3	8.41		0.13	78.5	-7.56	28.8	0.5	67	37	967	0.02	0.04
	Shelf Lagoon	F 16	Member IV	87.15		-37.3	2.03		0.02	107.5
	Shelf Lagoon	F 15	Member IV	87.4		-37.3	2.23		0.05	55.4
	Shelf Lagoon	F 14	Member IV	87.65		-37.3	1.87		0.04	60.6
	Shelf Lagoon	F 13	Member IV	87.75	0.32	-29.9	11.97		0.19	75.5	-8.49	31.6	0.4	18	42	711	0.01	0.06
	Shelf Lagoon	F 12	Member IV	87.9		-37.4	3.35	3.13	0.05	78.2
	Shelf Lagoon	F 11	Member IV	88.15		-37.3	2.64		0.04	75.1
	Shelf Lagoon	F 10	Member IV	88.4		-37.3	2.21		0.05	57.4
	Shelf Lagoon	F 9	Member IV	88.65		-37.2	2.18		0.03	74.8
	Shelf Lagoon	F 8	Member IV	88.9		-37.1	2.03		0.03	74.2
	Shelf Lagoon	F 7	Member IV	89.15		-34.9	1.99		0.04	52.7
	Shelf Lagoon	F 6	Member IV	89.4			0.47		0.04	13.1
	Shelf Lagoon	F 5	Member IV	89.65		-34.6	2.1	2.91	0.07	34		5.2	0	2554	12	121	0.01	0.1
	Shelf Lagoon	F 4	Member IV	89.9	0.3	-34.6	1.32		0.04	35.1	-7.8
	Shelf Lagoon	F 3	Dengying Fm.	90.05	0.18	-31.9	8.71		0.21	49.3	-9.64	29.4	0.6	89	26	428	0.02	0.06
	Shelf Lagoon	F 2	Dengying Fm.	90.15	-2.5	-33.9	1.17		0.04	35.8	-7.19	14.4	0	4565	17	293	0	0.06
	Shelf Lagoon	F 1	Dengying Fm.	90.4	1.31	-29.8	5.33		0.18	33.8	-9.41	27.5	0.1	535	50	297	0	0.17
Qinglinkou	Shelf Lagoon	QLK18	Member IV	0		-32.7	9.62	3.27	0.19	60.6
Lat: 30.80 Long: 110.92	Shelf Lagoon	QLK17	Member IV	0.3		-33.5	6.84	3.06	0.17	47.2
	Shelf Lagoon	QLK16	Member IV	0.7		-37	6.51	2.33	0.13	59.3
	Shelf Lagoon	QLK15	Member IV	1.1		-36.5	2.1		0.03	81.7
	Shelf Lagoon	QLK14	Member IV	1.3		-36.5	1.09		0.02	57.7
	Shelf Lagoon	QLK13	Member IV	1.9		-36.6	2.51		0.05	63.5
	Shelf Lagoon	QLK12	Member IV	2.7	-5.78	-35.6	3.34		0.06	60.9	-2.97	17.3	10.9	270	58	65	0.65	0.89
	Shelf Lagoon	QLK11a	Member IV	3.2		-37	0.48		0.01	42.9
	Shelf Lagoon	QLK11	Member IV	3.9		-35.8	0.28		0.01	32.8
	Shelf Lagoon	QLK10	Member IV	5.6		-36.5	1.2		0.02	77.6
	Shelf Lagoon	QLK9	Member IV	7.3		-37.1	2.59		0.04	75.4
	Shelf Lagoon	QLK8	Member IV	8.5		-36.9	2.67		0.04	70.7
	Shelf Lagoon	QLK7	Member IV	8.6		-37	2.97		0.04	84.6
	Shelf Lagoon	QLK6	Member IV	10.1		-36.7	2.37		0.04	76.8
	Shelf Lagoon	QLK5	Member IV	10.21		-36	1.75		0.05	45.3
	Shelf Lagoon	QLK4	Dengying Fm.	10.41	-3.61	-27.7	0.59		0.02	34.4	-5.53	12.2	8.1	62	55	68	0.66	0.8
	Shelf Lagoon	QLK3	Dengying Fm.	10.49	-3.28	-28.4	1.07		0.03	41.6	-5.35	12.1	7.7	75	56	75	0.63	0.75
	Shelf Lagoon	QLK2	Dengying Fm.	10.67	-2.79	-29.4	2.64		0.03	93.2	-6.29	16	10.8	61	46	58	0.67	0.8
	Shelf Lagoon	QLK1	Dengying Fm.	11.31	-2.5	-27.5	2.17		0.05	51.7	-6.35	17.3	10.9	270	58	65	0.63	0.89
Taoying	Upper Slope	18-TY-1	Member III	0		-30.1826	0.204		0.041	5.80488
Lat: 27.83 Long: 109.01	Upper Slope	18-TY-2	Member III	0.5		-29.3737	0.118		0.047	2.92908
	Upper Slope	18-TY-3	Member III	1		-29.7698	0.129	6.31766	0.051	2.95098
	Upper Slope	18-TY-4	Member III	1.5		-29.434	0.154	4.33076	0.051	3.52288
	Upper Slope	18-TY-5	Member IV	2		-35.6909	1.05	2.52002	0.073	16.7808
	Upper Slope	18-TY-6	Member IV	2.1		-36.1526	1.723	2.74758	0.078	25.7714
	Upper Slope	18-TY-7	Member IV	2.5		-36.1444	2.205	2.61887	0.088	29.233
	Upper Slope	18-TY-8	Member IV	2.8		-35.9405	2.587	2.55869	0.09	33.5352
	Upper Slope	18-TY-9	Member IV	3.3		-35.7195	3.923	2.88027	0.107	42.7741
	Upper Slope	18-TY-10	Member IV	3.5		-33.1277	9.939	3.05137	0.191	60.7094
	Upper Slope	18-TY-11	Member IV	6		-37.0704	0.665	2.8225	0.157	4.94161
	Upper Slope	18-TY-12	Member IV	6.3		-39.2326	4.585	3.932	0.104	51.4343
	Upper Slope	18-TY-13	Member IV	7.1		-39.239	2.971	3.72137	0.157	22.0775
	Upper Slope	18-TY-14	Member IV	7.7		-38.4915	1.666	3.71732	0.193	10.0708
Xiajiaomeng	Lower Slope	XJM -11.9	Member III	0	-0.49	-31.8	1		0.04	31	-6.47	16.8	10.4	2368	422	83	0.62	5.06
Lat: 26.69 Long: 108.34	Lower Slope	XJM -10.7	Member III	0.4	-0.12	-31.8	0.8		0.04	21	-7.49	23.1	14.6	2176	564	144	0.63	3.93
	Lower Slope	XJM -9.9	Member III	1.2	0.94	-29	0.1		0.03	5	-7.02	16	9.9	1660	470	94	0.62	4.99
	Lower Slope	XJM -5.9	Member III	1.5	-0.76	-30.7	0.7		0.05	15	-8.24	16.1	9.9	1170	400	100	0.61	3.99
	Lower Slope	XJM -5.4	Member III	2	-0.76	-33.4	1.5		0.04	42	-8.19	15.8	9.1	1289	562	146	0.58	3.85
	Lower Slope	XJM -4.4	Member III	2.2	-1.21	-33.5	2	3.22046	0.07	35	-8.88	19.6	12.2	1802	745	174	0.62	4.27
	Lower Slope	XJM -2.4	Member III	2.4		-29.9	10.7	4.12378	0.29	44
	Lower Slope	XJM -2.2	Member III	4.4	-3.77	-29.6	5.9		0.17	41	-7.89	9.3	5.3	1807	755	146	0.58	5.17
	Lower Slope	XJM -2	Member III	5.4	-4.12	-34.2	6.4		0.16	47	-8.36	17.9	11.3	1614	761	84	0.63	9.06
	Lower Slope	XJM -1.5	Member III	5.9	-4.63	-33.9	4.7		0.13	43	-8.83	28.9	17.2	1612	934	162	0.59	5.77
	Lower Slope	XMJE 0.2	Member III	6.5		-31.4	1.3
	Lower Slope	XMJE 0.8	Member III	7.3		-31.5	0.7
	Lower Slope	XJME 2.3	Member III	8.7	-4.3	-32.6	3.8		0.07	60	-7.57	19	11.8	3918	698	119	0.62	5.87
	Lower Slope	XJME 3	Member III	9.8	-5.3	-32.4	2.7				-7.65	19.1	12.1	2241	476	70	0.64	6.84
	Lower Slope	XJME 4.1	Member III	10.3	-6.7	-31.4	0.8				-7.77	21	13.4	2269	422	62	0.64	6.83
	Lower Slope	XJME 4.6	Member III	11.2	-6.27	-27.6	0.3		0.04	9	-6.93	18.2	11.2	2210	377	50	0.62	7.57
	Lower Slope	XJME 5.5	Member III	11.8	-6.06	-31.8	0.7				-7.32	18.5	11.7	2521	405	59	0.63	6.91
	Lower Slope	XJME 6.1	Member III	12.6	-5.19	-29.8	0.3		0.04	9	-6.65	18.1	11.3	1463	431	92	0.63	4.71
	Lower Slope	XJME 6.9	Member III	13.3	-4.58	-29.17	0.3				-7	14.2	8.6	1495	427	79	0.61	5.44
	Lower Slope	XJME 7.6	Member III	13.45	-4.16	-32.9	2.1				-8	16.1	9.9	1815	462	116	0.61	3.98
	Lower Slope	XJME 7.75	Member III	13.55	-4.17	-32.6	1.5				-7.23	17.7	11	2236	509	125	0.62	4.08
	Lower Slope	XJME 7.85	Member III	13.75	-3.74	-32.5	0.7		0.03	8	-8.94	4.3	2.6	9502	134	19	0.61	6.96
	Lower Slope	XJME 8.05	Member IV	13.85		-32.8	8.3	4.3371	0.26	38
	Lower Slope	XJME 8.15	Member IV	14.15		-32.6	9.7	4.94975	0.25	45
	Lower Slope	XJME 8.45	Member IV	14.55	-3.5	-32.5	10.5	4.47291	0.25	50	-7.63	14.5	7.3	3095	644	156	0.51	4.12
	Lower Slope	XJME 8.85	Member IV	14.8	-2.25	-30.4	9.9	4.00002	0.26	45	-8.78	6.2	3.4	1886	311	50	0.54	6.2
	Lower Slope	XJME 9.1	Member IV	15.1	-2.01	-34.3	4.7	3.77574	0.15	37	-8.61	13.1	7.1	3843	704	126	0.54	5.59
	Lower Slope	XJME 9.4	Member IV	15.3	-1.23	-29.8	6.2	2.5678	0.15	48	-7.72	10.2	6	971	695	65	0.59	10.69
	Lower Slope	XJME 9.6	Dengying Fm.	15.6	-1.19	-29.4481	0.4		0.03	17	-8.14	10.6	6.3	1722	750	119	0.6	6.31
	Lower Slope	XJME 9.9	Dengying Fm.	15.9	-1.19	-30.9806	0.5		0.04	18	-8.15	18.5	11.7	1138	942	142	0.63	6.63
Fengtan	Basin	FT -1.8	Member III	0	-13.6	-31.2	0.24	5	0.16	1.8	-4.33	11.3	7.2	780	851	77	0.64	11
Lat: 28.72 Long: 110.29	Basin	FT -1.4	Member III	0.4	-6.12	-31.6	0.11	4.32	0.15	0.9	-3.99	4	2.7	1035	303	35	0.66	8.68
	Basin	FT -0.9	Member III	0.9	-6.14	-31.9	0.25	5.05	0.13	2.2	-2.79	10.2	5.9	2745	785	85	0.58	9.2
	Basin	FT -0.6	Member III	1.2		-31.6	0.16	4.62	0.15	1.2
	Basin	FT -0.4	Member III	1.4		-31.6	0.14	5.04	0.17	0.9
	Basin	FT -0.35	Member IV	1.45		-32	0.3	5.4	0.2	1.8		2.2	0	5928	13	67	0.01	0.2
	Basin	FT -0.2	Member IV	1.6		-32.6	0.23	4.58	0.2	1.4
	Basin	FT -0.15	Member IV	1.65		-33.5	0.42	4.31	0.19	2.6
	Basin	FT -0.1	Member IV	1.7		-33.6	0.77	4.43	0.22	4.2
	Basin	FT 0	Member IV	1.8		-33.9	1.2	4.86	0.27	5.1
	Basin	FT 0.02	Member IV	1.82		-34.1	1.48	4.39	0.13	13
	Basin	FT 0.12	Member IV	1.92		-34.5	3.34	4.21	0.15	26
	Basin	FT 0.25	Member IV	2.05		-34.4	2.4	4.53	0.12	24
	Basin	FT 0.4	Member IV	2.2		-34.3	7.02	4.21	0.37	22.3
	Basin	FT 0.6	Member IV	2.4		-34.3	2.01	3.86	0.1	24.2
	Basin	FT 0.8	Member IV	2.6		-34.4	1.97	3.06	0.12	18.7
	Basin	FT 1	Member IV	2.8		-34.2	2.06	3.15	0.11	22.1
	Basin	FT 1.2	Member IV	3		-34.2	1.87	3.08	0.09	24.5
	Basin	FT 1.4	Member IV	3.2		-34.5913	6.104	3.96541	0.068	104.725
	Basin	FT 1.5	Member IV	3.3		-34.5634	8.497	2.79058	0.052	190.638
	Basin	FT 1.7	Member IV	3.5		-34.2	1.42	2.91	0.09	18.8
	Basin	FT 2	Member IV	3.8		-33.2111	1.09
	Basin	FT 2.3	Member IV	4.1		-33.9	0.73		0.02	47.6
	Basin	FT 2.6	Member IV	4.4		-34.5161	1.531
	Basin	FT 2.9	Member IV	4.7		-34.9	1.64	3.43	0.1	19.7
	Basin	FT 3.5	Member IV	5.3		-34.3999	0.928
	Basin	FT 3.7	Dengying Fm.	5.5		-35.1	1.41		0.01	274.6
	Basin	FT 5.1	Dengying Fm.	6.9		-35.2	1.3		0.02	72.4
	Basin	FT 6.1	Dengying Fm.	7.9		-35.4	1.35		0.02	83.1
	Basin	FT 6.7	Dengying Fm.	8.5		-35.1	1.49	4.64	0.05	35.6
